# Supplementary material for: Developing Functional Relationships between Soil Moisture Content and Corn Early-Season Physiology, Growth, and Development
Source: Plants (Basel). 2023 Jun 28;12(13):2471. doi: 10.3390/plants12132471 (PMC10346487; doi:10.3390/plants12132471)
Supplement: Supplementary file 1 [file plants-12-02471-s001.zip]

Archive with 1 entries (1 files):
- plants-2468884-supplementary.pdf
